# Supplementary material for: Derived Neutrophils to Lymphocyte Ratio Predicts Survival Benefit from TPF Induction Chemotherapy in Local Advanced Oral Squamous Cellular Carcinoma
Source: Cancers (Basel). 2024 Jul 30;16(15):2707. doi: 10.3390/cancers16152707 (PMC11311474; doi:10.3390/cancers16152707)
Supplement: Supplementary file 1 [file cancers-16-02707-s001.zip]

Archive with 9 entries (9 files):
- Supplementary figure S1.tif
- Supplementary figure S2.tif
- Supplementary figure S3.tif
- Supplementary figure S4.tif
- supplementary table S1.xlsx
- supplementary table S2.xlsx
- supplementary table S3.xlsx
- supplementary table S4.xlsx
- supplementary table S5.xlsx
