# Supplementary material for: Derived Neutrophils to Lymphocyte Ratio Predicts Survival Benefit from TPF Induction Chemotherapy in Local Advanced Oral Squamous Cellular Carcinoma
Source: Cancers (Basel). 2024 Jul 30;16(15):2707. doi: 10.3390/cancers16152707 (PMC11311474; doi:10.3390/cancers16152707)
Supplement: Supplementary file 1 [file cancers-16-02707-s001.zip › supplementary table S1.xlsx]

## Sheet: Sheet1
No.	Cut-off point	Sensitivity	Specificity	Youden's index
1	1.55465	0.754098	0.40625	0.160348
2	1.20526	0.754098	0.390625	0.144723
3	1.23205	0.737705	0.40625	0.143955
4	1.2471	0.721311	0.421875	0.143186
5	1.16824	0.770492	0.359375	0.129867
6	1.19615	0.754098	0.375	0.129098
7	1.26377	0.704918	0.421875	0.126793
8	1.32883	0.655738	0.46875	0.124488
9	1.11484	0.786885	0.328125	0.11501
10	1.15609	0.770492	0.34375	0.114242
11	1.18439	0.754098	0.359375	0.113473
12	1.26748	0.688525	0.421875	0.1104
13	1.29625	0.672131	0.4375	0.109631
14	1.31841	0.655738	0.453125	0.108863
15	1.35599	0.606557	0.5	0.106557
16	1.11071	0.786885	0.3125	0.0993852
17	1.13378	0.770492	0.328125	0.0986168
18	1.55278	0.42623	0.671875	0.0981045
19	1.27415	0.672131	0.421875	0.0940061
20	1.35242	0.606557	0.484375	0.0909324
21	1.36607	0.590164	0.5	0.0901639
22	1.01613	0.819672	0.265625	0.0852971
23	1.05253	0.803279	0.28125	0.0845287
24	1.10119	0.786885	0.296875	0.0837602
25	1.54919	0.42623	0.65625	0.0824795
26	1.55778	0.409836	0.671875	0.0817111
27	1.34167	0.606557	0.46875	0.0753074
28	1.37798	0.57377	0.5	0.0737705
29	1.03741	0.803279	0.265625	0.0689037
30	1.07887	0.786885	0.28125	0.0681352
*Data with the top 30 Youden's index values are shown.
