# Supplementary material for: Derived Neutrophils to Lymphocyte Ratio Predicts Survival Benefit from TPF Induction Chemotherapy in Local Advanced Oral Squamous Cellular Carcinoma
Source: Cancers (Basel). 2024 Jul 30;16(15):2707. doi: 10.3390/cancers16152707 (PMC11311474; doi:10.3390/cancers16152707)
Supplement: Supplementary file 1 [file cancers-16-02707-s001.zip › supplementary table S2.xlsx]

## Sheet: Sheet1
No.	Cut-off point	Sensitivity	Specificity	Youden's index
1	1.55478	0.42029	0.678571	0.0988613
2	1.22065	0.710145	0.375	0.0851449
3	1.55778	0.405797	0.678571	0.0843685
4	1.54919	0.42029	0.660714	0.0810041
5	1.85165	0.217391	0.857143	0.0745342
6	1.2471	0.681159	0.392857	0.0740166
7	1.57519	0.376812	0.696429	0.0732402
8	1.23205	0.695652	0.375	0.0706522
9	1.56125	0.391304	0.678571	0.0698758
10	1.32883	0.623188	0.446429	0.069617
11	1.20526	0.710145	0.357143	0.0672878
12	1.62019	0.333333	0.732143	0.0654762
13	1.8666	0.188406	0.875	0.0634058
14	1.52419	0.42029	0.642857	0.063147
15	2.22	0.115942	0.946429	0.0623706
16	1.60357	0.347826	0.714286	0.0621118
17	1.35599	0.57971	0.482143	0.061853
18	1.86039	0.202899	0.857143	0.0600414
19	1.26377	0.666667	0.392857	0.0595238
20	1.58493	0.362319	0.696429	0.0587474
21	1.84495	0.217391	0.839286	0.056677
22	1.56696	0.376812	0.678571	0.055383
23	1.95743	0.15942	0.892857	0.0522774
24	1.31841	0.623188	0.428571	0.0517598
25	2.44929	0.0869565	0.964286	0.0512422
26	1.62829	0.318841	0.732143	0.0509834
27	1.19615	0.710145	0.339286	0.0494306
28	1.90353	0.173913	0.875	0.048913
29	1.29625	0.637681	0.410714	0.0483954
30	2.25636	0.101449	0.946429	0.0478778
*Data with the top 30 Youden's index values are shown.
