# Supplementary material for: Derived Neutrophils to Lymphocyte Ratio Predicts Survival Benefit from TPF Induction Chemotherapy in Local Advanced Oral Squamous Cellular Carcinoma
Source: Cancers (Basel). 2024 Jul 30;16(15):2707. doi: 10.3390/cancers16152707 (PMC11311474; doi:10.3390/cancers16152707)
Supplement: Supplementary file 1 [file cancers-16-02707-s001.zip › supplementary table S3.xlsx]

## Sheet: Sheet1
No.	Cut-off point	Sensitivity	Specificity	Youden's index
1	1.55465	0.731343	0.396552	0.127895
2	1.55278	0.432836	0.689655	0.122491
3	1.2471	0.701493	0.413793	0.115286
4	1.23205	0.716418	0.396552	0.11297
5	1.20526	0.731343	0.37931	0.110654
6	1.55778	0.41791	0.689655	0.107566
7	1.32883	0.641791	0.465517	0.107308
8	1.54919	0.432836	0.672414	0.10525
9	1.26377	0.686567	0.413793	0.10036
10	1.35599	0.597015	0.5	0.0970149
11	1.57519	0.38806	0.706897	0.0949563
12	1.19615	0.731343	0.362069	0.0934122
13	1.56125	0.402985	0.689655	0.0926402
14	1.16824	0.746269	0.344828	0.0910962
15	1.31841	0.641791	0.448276	0.0900669
16	1.52419	0.432836	0.655172	0.0880082
17	1.29625	0.656716	0.431034	0.0877509
18	1.85165	0.223881	0.862069	0.0859496
19	1.26748	0.671642	0.413793	0.0854349
20	1.62019	0.343284	0.741379	0.0846629
21	1.60357	0.358209	0.724138	0.0823469
22	1.36607	0.58209	0.5	0.0820896
23	1.58493	0.373134	0.706897	0.0800309
24	1.35242	0.597015	0.482759	0.0797735
25	1.56696	0.38806	0.689655	0.0777149
26	1.18439	0.731343	0.344828	0.0761709
27	1.15609	0.746269	0.327586	0.0738549
28	1.8666	0.19403	0.87931	0.0733402
29	1.11484	0.761194	0.310345	0.0715389
30	1.86039	0.208955	0.862069	0.0710242
*Data with the top 30 Youden's index values are shown.
