# Supplementary material for: Derived Neutrophils to Lymphocyte Ratio Predicts Survival Benefit from TPF Induction Chemotherapy in Local Advanced Oral Squamous Cellular Carcinoma
Source: Cancers (Basel). 2024 Jul 30;16(15):2707. doi: 10.3390/cancers16152707 (PMC11311474; doi:10.3390/cancers16152707)
Supplement: Supplementary file 1 [file cancers-16-02707-s001.zip › supplementary table S5.xlsx]

## Sheet: Sheet1
	Control group				Experimental group
	OS	DFS	LRFS	DMFS	OS	DFS	LRFS	DMFS
AIC	-1032.75	-1169.18	-1107.81	-1034.99	-823.512	-937.49	-920.924	-823.606
AIC: Akaike Information Criterion; OS: overall survival; DFS: disease-free survival; LRFS: locoregional recurrence-free survival; DMFS: distant metastasis-free survival.
